# Supplementary material for: Non-Photochemical Quenching under Drought and Fluctuating Light
Source: Int J Mol Sci. 2022 May 6;23(9):5182. doi: 10.3390/ijms23095182 (PMC9105319; doi:10.3390/ijms23095182)
Supplement: Supplementary file 1 [file ijms-23-05182-s001.zip]

Archive with 1 entries (1 files):
- ijms-1686626-supplementary.pdf
